# Supplementary material for: The Extract of Corydalis yanhusuo Prevents Morphine Tolerance and Dependence
Source: Pharmaceuticals (Basel). 2021 Oct 12;14(10):1034. doi: 10.3390/ph14101034 (PMC8540887; doi:10.3390/ph14101034)
Supplement: Supplementary file 1 [file pharmaceuticals-14-01034-s001.zip]

Archive with 1 entries (1 files):
- pharmaceuticals-1407135-supplementary.pdf
